# Supplementary material for: Identification of genetic variants controlling diosgenin content in Dioscorea zingiberensis tuber by genome-wide association study
Source: BMC Plant Biol. 2024 Jun 13;24:540. doi: 10.1186/s12870-024-05133-1 (PMC11177481; doi:10.1186/s12870-024-05133-1)
Supplement: Supplementary file 1 — Supplementary Material 1. [file 12870_2024_5133_MOESM1_ESM.xlsx]

## Sheet: Feuil1
Supplementary table 1: Statistics of the sequencing data
Accession code	Number of reads from sequencing	GC%	Heterozygous %	Diosgenin content*
G0XT1	106128081	42.02	0.034	3.08
G0XT2	88707889	42.54	0.056	5.12
G0XT3	74235036	42.92	0.040	8.01
G0XT4	140490051	42.92	0.012	5.08
G0XT5	279617423	42.06	0.014	10.03
G0XT6	92603157	42.22	0.016	5.07
G0XT7	63479745	42.35	0.019	1.11
G0XT8	35694479	42.3	0.022	7.06
G0XT9	39823042	42.05	0.035	4.01
G0XT10	135039090	41.9	0.039	1.27
G0XT11	50524744	42.27	0.045	2.1
G0XT12	74807248	42.1	0.062	5.01
G0XT13	94636781	42.3	0.071	1.22
G0XT14	89392345	41.84	0.078	2.02
G0XT15	53462245	42.01	0.088	3.09
G0XT16	51797448	42.01	0.091	4.02
G0XT17	56550246	42.42	0.098	8.03
G0XT18	61947475	41.52	0.010	3.03
G0XT19	46181720	41.9	0.011	2.09
G0XT20	69457842	41.52	0.011	10.06
G0XT21	57815523	43.02	0.012	6.09
G0XT22	63926528	42.35	0.038	1.29
G0XT23	106081870	42.1	0.039	3.06
G0XT24	64918686	42.01	0.040	6.07
G0XT25	76717055	42.32	0.040	1.11
G0XT26	95766879	42.22	0.017	2.08
G0XT27	59726975	42.54	0.017	3.11
G0XT28	185487556	41.52	0.040	4.08
G0XT29	50524744	42.02	0.071	2.07
G0XT30	63587344	42.25	0.078	8.07
G0XT31	60314605	40.22	0.088	8.03
G0XT32	58272456	41.8	0.040	3.11
G0XT33	77855784	42.32	0.019	8.09
G0XT34	60435797	42.92	0.019	6.09
G0XT35	102963745	43.02	0.073	4.11
G0XT36	35694479	41.87	0.074	5.04
G0XT37	66940088	42.35	0.076	9.07
G0XT38	46181720	42.32	0.022	2.03
G0XT39	64034853	42.1	0.023	2.01
G0XT40	60314605	41.52	0.026	8.1
G0XT41	68182612	42.73	0.027	5.09
G0XT42	65047088	42.7	0.028	6.07
G0XT43	68765110	42.87	0.028	6.07
G0XT44	128585712	42.01	0.029	2.07
G0XT45	65358626	42.85	0.029	1.1
G0XT46	77157149	42.87	0.029	7.07
G0XT47	205890368	42.3	0.030	1.12
G0XT48	114725292	41.9	0.031	2.01
G0XT49	93815088	42.01	0.032	11.08
G0XT50	58911001	42.79	0.033	2.08
G0XT51	62522347	42.85	0.033	10.07
G0XT52	50524744	41.62	0.034	11.05
G0XT53	41479909	42.21	0.034	1.21
G0XT54	85222097	42.73	0.035	4.01
G0XT55	93596436	42.23	0.054	2.01
G0XT56	93286254	42.7	0.057	4.06
G0XT57	66409430	42.1	0.057	2.04
G0XT58	55820638	42.02	0.037	3.04
G0XT59	79152424	41.52	0.038	2.06
G0XT60	59913430	42.92	0.038	2.04
G0XT61	54817584	42.21	0.039	10.03
G0XT62	49288382	42.04	0.040	10.1
G0XT63	104720414	42.21	0.040	8.04
G0XT64	82663135	42.79	0.044	3.05
G0XT65	68182612	42.1	0.044	4.04
G0XT66	36415735	42.32	0.045	12.1
G0XT67	55980420	42.05	0.046	3.08
G0XT68	54111249	42.35	0.046	6.1
G0XT69	61759395	42.02	0.047	1.88
G0XT70	70071343	42.27	0.047	2.01
G0XT71	86393195	42.21	0.047	7.07
G0XT72	77387289	42.73	0.047	4.09
G0XT73	54291758	42.85	0.048	1.14
G0XT74	197470219	42.85	0.049	1.96
G0XT75	60314605	41.62	0.049	4.07
G0XT76	75874947	42.04	0.049	4.1
G0XT77	105373827	41.87	0.049	10.04
G0XT78	51228076	42.42	0.049	6.06
G0XT79	94636781	42.87	0.051	9.08
G0XT80	65047088	42.25	0.052	2.06
G0XT81	49288382	42.23	0.052	2.07
G0XT82	61464154	42.04	0.054	6.08
G0XT83	47069522	42.42	0.057	1.25
G0XT84	71743350	42.79	0.057	3.07
G0XT85	56281989	41.8	0.022	10.07
G0XT86	70192390	42.01	0.023	4.12
G0XT87	50817028	42.23	0.057	7.03
G0XT88	63926528	41.52	0.058	2.03
G0XT89	55820638	42.1	0.059	6.07
G0XT90	73450109	42.73	0.078	6.08
G0XT91	41762456	42.7	0.088	8.05
G0XT92	71743350	42.05	0.061	8.04
G0XT93	74524936	42.01	0.061	2.02
G0XT94	61233614	42.35	0.062	3.11
G0XT95	56034208	41.8	0.062	1.17
G0XT96	60085115	42.35	0.063	9.11
G0XT97	40729815	41.52	0.064	2.07
G0XT98	82408582	42.32	0.065	2.02
G0XT99	92335169	41.87	0.065	2.04
G0XT100	54932519	42.17	0.065	9.06
G0XT101	62634350	42.1	0.065	4.11
G0XT102	113363112	42.17	0.034	10.03
G0XT103	87956030	41.9	0.034	1.11
G0XT104	68182612	42.06	0.035	1.95
G0XT105	79072162	42.01	0.054	9.09
G0XT106	56074243	41.52	0.068	2.12
G0XT107	36415735	42.05	0.069	9.11
G0XT108	85353141	42.06	0.069	2.02
G0XT109	61759395	41.84	0.073	3.02
G0XT110	41235078	41.52	0.034	7.12
G0XT111	75236997	42.3	0.035	1.19
G0XT112	38441129	41.96	0.076	1.76
G0XT113	42633316	42.06	0.076	6.1
G0XT114	53375336	41.62	0.076	1.32
G0XT115	85222097	42.54	0.077	2.03
G0XT116	53313818	41.9	0.078	9.07
G0XT117	48646979	41.52	0.078	11.07
G0XT118	115371743	42.23	0.079	7.02
G0XT119	184079473	42.42	0.079	6.08
G0XT120	88651839	43.02	0.080	7.01
G0XT121	56420403	41.84	0.080	5.04
G0XT122	80979181	41.9	0.081	2.11
G0XT123	169830971	43.02	0.051	8.1
G0XT124	127601507	42.35	0.052	6.06
G0XT125	73402825	41.9	0.052	4.1
G0XT126	59351866	43.02	0.054	4.1
G0XT127	33927062	42.1	0.057	5.01
G0XT128	47165311	41.9	0.084	2.09
G0XT129	54284890	42.27	0.085	3.09
G0XT130	60700447	42.25	0.085	1.15
G0XT131	62448757	42.7	0.085	5.01
G0XT132	93934429	41.9	0.086	1.18
G0XT133	68598201	43.02	0.087	3.11
G0XT134	69457842	41.9	0.087	5.05
G0XT135	129711754	42.27	0.087	7.1
G0XT136	59367771	41.96	0.089	1.11
G0XT137	35694479	42.87	0.089	1.23
G0XT138	73450109	41.8	0.089	4.05
G0XT139	76877000	42.54	0.090	3.1
G0XT140	65562692	42.17	0.090	3.08
G0XT141	89157815	41.96	0.090	4.01
G0XT142	145266094	42.79	0.090	3.11
G0XT143	54949339	42.04	0.090	7.02
G0XT144	96773097	42.17	0.093	1.23
G0XT145	58477009	41.62	0.094	2.07
G0XT146	56592894	42.1	0.094	9.04
G0XT147	56801675	41.96	0.096	3.03
G0XT148	49288382	42.04	0.096	6.07
G0XT149	85455342	42.35	0.097	4.01
G0XT150	47165311	41.84	0.098	2.03
G0XT151	71743350	43.02	0.069	8.06
G0XT152	74524936	42.35	0.073	9.11
G0XT153	61233614	42.1		5.04
G0XT154	56034208	42.01	0.079	5.08
G0XT155	60085115	42.32	0.079	1.22
G0XT156	59367771	42.23	0.080	2.09
G0XT157	35694479	42.42	0.080	11.08
G0XT158	73450109	41.52	0.081	3.08
G0XT159	76877000	43.02	0.081	2.09
G0XT160	65562692	42.35	0.068	1.54
G0XT161	89157815	41.87	0.069	6.05
G0XT162	145266094	42.3	0.069	2.01
G0XT163	94636781	41.96	0.093	2.04
G0XT164	65047088	42.06	0.094	5.01
G0XT165	49288382	42.92	0.061	6.04
G0XT166	61464154	42.06	0.061	3.11
G0XT167	47069522	42.22	0.062	1.19
G0XT168	93596436	42.35	0.062	5.12
G0XT169	93286254	42.3	0.063	4.07
G0XT170	66409430	42.05	0.064	3.08
G0XT171	55820638	41.9	0.022	2.02
G0XT172	79152424	42.27	0.023	4.05
G0XT173	59913430	42.35	0.034	12.1
G0XT174	49288382	41.9	0.056	5.12
G0XT175	104720414	43.02	0.011	8.11
G0XT176	82663135	42.1	0.044	4.12
G0XT177	68182612	41.87	0.044	6.08
G0XT178	59351866	42.42	0.028	1.61
G0XT179	33927062	42.87	0.028	2.03
G0XT180	47165311	42.25	0.029	4.03
* average from two locations
