# Supplementary material for: Identification of genetic variants controlling diosgenin content in Dioscorea zingiberensis tuber by genome-wide association study
Source: BMC Plant Biol. 2024 Jun 13;24:540. doi: 10.1186/s12870-024-05133-1 (PMC11177481; doi:10.1186/s12870-024-05133-1)
Supplement: Supplementary file 2 — Supplementary Material 2. [file 12870_2024_5133_MOESM2_ESM.xlsx]

## Sheet: Feuil1
Supplementary Table 2: List of significant markers
Marker number	Chromosome	Position ( bp)	-LOG10(P)
1	10	12012	17.17
2	10	12015	9.08
3	10	12025	17.06
4	10	12028	12.18
5	10	12032	14.1
6	10	12067	16.06
7	10	12081	17.15
8	10	12110	19.1
9	10	12135	6.13
10	10	12139	7.2
11	10	12177	13.09
12	10	12202	16.06
13	10	12246	10.19
14	10	12283	14.13
15	10	12292	15.17
16	10	12296	10.19
17	10	12326	19.07
18	10	12330	18.07
19	10	12363	13.17
20	10	12364	10.18
21	10	12388	16.1
22	10	12393	19.11
23	10	12399	9.16
24	10	12417	10.13
25	10	12422	20.16
26	10	12429	8.14
27	10	12432	12.16
28	10	12432	19.1
29	10	12436	18.09
30	10	12439	11.18
31	10	12448	9.09
32	10	12452	10.13
33	10	12452	18.2
34	10	12454	7.09
35	10	12470	8.2
36	10	12504	20.06
37	10	12519	20.09
38	10	12525	20.12
39	10	12531	20.16
40	10	12542	20.63
41	10	12551	20.16
42	10	12559	20.17
43	10	12568	20.2
44	10	12574	20.2
45	10	12578	18.28
46	10	12581	20.16
47	10	12589	15.11
48	10	12589	17.07
49	10	12591	15.16
50	10	12615	9.1
51	10	12632	10.19
52	10	12633	20.16
53	10	12661	8.16
54	10	12663	7.18
55	10	12702	16.06
56	10	12706	16.09
57	10	12716	12.08
58	10	12717	17.07
59	10	12725	15.06
60	10	12733	18.13
61	10	12761	12.19
62	10	12779	15.14
63	10	12790	12.11
64	10	12801	11.08
65	10	12804	8.2
66	10	12807	20.09
67	10	12816	20.12
68	10	12823	16.14
69	10	12826	20.2
70	10	12836	13.14
71	10	12836	5.1
72	10	12843	12.1
73	10	12851	8.09
74	10	12860	20.2
75	10	12862	9.19
76	10	12862	15.18
77	10	12880	7.16
78	10	12887	9.08
79	10	12887	8.19
80	10	12904	20.17
81	10	12905	17.18
82	10	12929	12.18
83	10	12952	8.2
84	10	12980	6.17
85	10	12990	20.06
86	10	12995	5.07
87	10	13021	9.19
88	10	13033	16.1
89	10	13162	9.17
90	3	52648	5.09
91	3	125296	5.17
92	4	63679	5.06
93	5	83245	5.21
